# Supplementary material for: Improving Lipid Profiles Through Lactobacillus rhamnosus Supplementation in Dyslipidemic Animal Models: A Systematic Review and Meta-Analysis
Source: Foods. 2026 Jan 29;15(3):465. doi: 10.3390/foods15030465 (PMC12897425; doi:10.3390/foods15030465)
Supplement: Supplementary file 1 [file foods-15-00465-s001.zip]

Archive with 1 entries (1 files):
- foods-4111013-supplementary.pdf
